# Supplementary material for: ATAD1 Regulates Neuronal Development and Synapse Formation Through Tuning Mitochondrial Function
Source: Int J Mol Sci. 2024 Dec 24;26(1):44. doi: 10.3390/ijms26010044 (PMC11719905; doi:10.3390/ijms26010044)
Supplement: Supplementary file 1 [file ijms-26-00044-s001.zip]

Archive with 1 entries (1 files):
- ijms-3324364-supplementary.pdf
